# Supplementary material for: Development of a Guideline to Enhance the Reporting of Concept Mapping Research: Study Protocol
Source: Int J Environ Res Public Health. 2022 Jun 14;19(12):7273. doi: 10.3390/ijerph19127273 (PMC9223457; doi:10.3390/ijerph19127273)
Supplement: Supplementary file 1 [file ijerph-19-07273-s001.zip]

Archive with 3 entries (3 files):
- Table S1_PRISMA-P Checklist.pdf
- Table S2_MEDLINE Search strategy.pdf
- Table S3_Pilot data extraction tool.xlsx
